# Supplementary material for: Protective effects of beta-blockers against anthracycline- and trastuzumab-related cardiotoxicity: a systematic review based on conventional and Bayesian network meta-analysis
Source: Front Cardiovasc Med. 2026 Apr 1;13:1777908. doi: 10.3389/fcvm.2026.1777908 (PMC13079159; doi:10.3389/fcvm.2026.1777908)
Supplement: Supplementary Material S3 — Sensitivity analysis of the effect of β-blockers on LVEF improvement. [file Table3.xlsx]

## Sheet: LVEF跑图经典
Egger's test
Std_Eff	Coef.	Std. Err.	t	P>|t|	95%LL	95%UL
slope	1.25231	0.234967	5.33	0	0.75657	1.74805
bias	1.2131	1.01902	1.19	0.25	-0.936836	3.36304
