# Supplementary material for: Protective effects of beta-blockers against anthracycline- and trastuzumab-related cardiotoxicity: a systematic review based on conventional and Bayesian network meta-analysis
Source: Front Cardiovasc Med. 2026 Apr 1;13:1777908. doi: 10.3389/fcvm.2026.1777908 (PMC13079159; doi:10.3389/fcvm.2026.1777908)
Supplement: Supplementary Material S4 — Egger's test for publication bias in traditional meta-analysis of LVEF. [file Table4.xlsx]

## Sheet: Sheet1
> #不一致性建模
> modelume<-mtc.model(network,type="ume",n.chain=4,likelihood="normal",link="identity",linearModel="random")
> resultsume <- mtc.run(modelume, n.adapt = 20000, n.iter = 50000, thin = 1)
Compiling model graph
Resolving undeclared variables
Allocating nodes
Graph information:
Observed stochastic nodes: 38
Unobserved stochastic nodes: 43
Total graph size: 476
Initializing model
|++++++++++++++++++++++++++++++++++++++++++++++++++| 100%
|**************************************************| 100%
> summary(resultsume)
Results on the Mean Difference scale
Iterations = 20001:70000
Thinning interval = 1
Number of chains = 4
Sample size per chain = 50000
1. Empirical mean and standard deviation for each variable,
plus standard error of the mean:
Mean SD Naive SE Time-series SE
d.Bisoprolol.Placebo -3.9456 2.719 0.006081 0.006424
d.Carvedilol.Placebo -2.9658 1.448 0.003239 0.003712
d.Metoprolol.Placebo 0.5221 3.368 0.007530 0.008397
d.Nebivolol.Placebo -2.5838 2.787 0.006231 0.007025
sd.d 4.5076 1.063 0.002377 0.005309
2. Quantiles for each variable:
2.5% 25% 50% 75% 97.5%
d.Bisoprolol.Placebo -9.364 -5.672 -3.9408 -2.2237 1.4773
d.Carvedilol.Placebo -5.920 -3.877 -2.9410 -2.0300 -0.1463
d.Metoprolol.Placebo -6.153 -1.632 0.5158 2.6707 7.2018
d.Nebivolol.Placebo -8.151 -4.353 -2.5713 -0.8065 2.9421
sd.d 2.877 3.760 4.3581 5.0865 7.0045
-- Model fit (residual deviance):
Dbar pD DIC
39.33744 37.16806 76.50549
38 data points, ratio 1.035, I^2 = 6%
> #一致性建模
> model<-mtc.model(network,type="consistency",n.chain=4,likelihood="normal",link="identity",linearModel="random")
> results <- mtc.run(model, n.adapt = 20000, n.iter = 50000, thin = 1)
Compiling model graph
Resolving undeclared variables
Allocating nodes
Graph information:
Observed stochastic nodes: 38
Unobserved stochastic nodes: 43
Total graph size: 501
Initializing model
|++++++++++++++++++++++++++++++++++++++++++++++++++| 100%
|**************************************************| 100%
> summary(results)
Results on the Mean Difference scale
Iterations = 20001:70000
Thinning interval = 1
Number of chains = 4
Sample size per chain = 50000
1. Empirical mean and standard deviation for each variable,
plus standard error of the mean:
Mean SD Naive SE Time-series SE
d.Placebo.Bisoprolol 3.9606 2.716 0.006073 0.006376
d.Placebo.Carvedilol 2.9551 1.451 0.003243 0.003726
d.Placebo.Metoprolol -0.5132 3.383 0.007565 0.008329
d.Placebo.Nebivolol 2.5794 2.784 0.006224 0.006933
sd.d 4.5068 1.068 0.002387 0.005321
2. Quantiles for each variable:
2.5% 25% 50% 75% 97.5%
d.Placebo.Bisoprolol -1.427 2.2413 3.9528 5.671 9.388
d.Placebo.Carvedilol 0.129 2.0184 2.9346 3.869 5.899
d.Placebo.Metoprolol -7.247 -2.6566 -0.5145 1.642 6.202
d.Placebo.Nebivolol -2.953 0.8098 2.5706 4.352 8.126
sd.d 2.869 3.7592 4.3551 5.085 7.020
-- Model fit (residual deviance):
Dbar pD DIC
39.31925 37.15648 76.47574
38 data points, ratio 1.035, I^2 = 6%
