# Supplementary material for: Protective effects of beta-blockers against anthracycline- and trastuzumab-related cardiotoxicity: a systematic review based on conventional and Bayesian network meta-analysis
Source: Front Cardiovasc Med. 2026 Apr 1;13:1777908. doi: 10.3389/fcvm.2026.1777908 (PMC13079159; doi:10.3389/fcvm.2026.1777908)
Supplement: Supplementary Material S5 — Meta-regression Analysis for LVEF Change. [file Table5.xlsx]

## Sheet: Sheet1
Egger's test
Std_Eff	Coef.	Std. Err.	t	P>|t|	95%LL	95%UL
slope	-0.39856	0.225848	-1.76	0.101	-0.886475	0.0893542
bias	-0.481987	0.538181	-0.9	0.387	-1.64466	0.680681
