# Supplementary material for: Protective effects of beta-blockers against anthracycline- and trastuzumab-related cardiotoxicity: a systematic review based on conventional and Bayesian network meta-analysis
Source: Front Cardiovasc Med. 2026 Apr 1;13:1777908. doi: 10.3389/fcvm.2026.1777908 (PMC13079159; doi:10.3389/fcvm.2026.1777908)
Supplement: Supplementary Material S6 — DIC results for LVEF network meta-analysis. [file Table6.xlsx]

## Sheet: Sheet1
> #不一致性建模
> modelume<-mtc.model(network,type="ume",n.chain=4,likelihood="binom",link="log",linearModel="random")
> resultsume <- mtc.run(modelume, n.adapt = 20000, n.iter = 50000, thin = 1)
Compiling model graph
Resolving undeclared variables
Allocating nodes
Graph information:
Observed stochastic nodes: 30
Unobserved stochastic nodes: 35
Total graph size: 658
Initializing model
|++++++++++++++++++++++++++++++++++++++++++++++++++| 100%
|**************************************************| 100%
> summary(resultsume)
Results on the Log Risk Ratio scale
Iterations = 20001:70000
Thinning interval = 1
Number of chains = 4
Sample size per chain = 50000
1. Empirical mean and standard deviation for each variable,
plus standard error of the mean:
Mean SD Naive SE Time-series SE
d.Bisoprolol.Placebo 1.3180 0.5562 0.0012436 0.004234
d.Carvedilol.Placebo 0.4256 0.3469 0.0007758 0.002014
d.Metoprolol.Placebo 1.3588 1.0521 0.0023525 0.013740
d.Nebivolol.Placebo 0.6783 0.6231 0.0013932 0.003616
sd.d 0.6282 0.3926 0.0008779 0.006381
2. Quantiles for each variable:
2.5% 25% 50% 75% 97.5%
d.Bisoprolol.Placebo 0.22455 0.9868 1.3048 1.6368 2.484
d.Carvedilol.Placebo -0.24248 0.2238 0.4112 0.6097 1.182
d.Metoprolol.Placebo -0.54863 0.6550 1.3069 1.9916 3.631
d.Nebivolol.Placebo -0.65512 0.3376 0.7026 1.0377 1.896
sd.d 0.04427 0.3292 0.5827 0.8638 1.541
-- Model fit (residual deviance):
Dbar pD DIC
32.27767 24.84995 57.12762
30 data points, ratio 1.076, I^2 = 10%
> #一致性建模
> model<-mtc.model(network,type="consistency",n.chain=4,likelihood="binom",link="log",linearModel="random")
> results <- mtc.run(model, n.adapt = 20000, n.iter = 50000, thin = 1)
Compiling model graph
Resolving undeclared variables
Allocating nodes
Graph information:
Observed stochastic nodes: 30
Unobserved stochastic nodes: 35
Total graph size: 683
Initializing model
|++++++++++++++++++++++++++++++++++++++++++++++++++| 100%
|**************************************************| 100%
> summary(results)
Results on the Log Risk Ratio scale
Iterations = 20001:70000
Thinning interval = 1
Number of chains = 4
Sample size per chain = 50000
1. Empirical mean and standard deviation for each variable,
plus standard error of the mean:
Mean SD Naive SE Time-series SE
d.Placebo.Bisoprolol -1.3076 0.5445 0.0012175 0.004040
d.Placebo.Carvedilol -0.4236 0.3418 0.0007644 0.001996
d.Placebo.Metoprolol -1.3196 1.0279 0.0022985 0.012721
d.Placebo.Nebivolol -0.6742 0.6156 0.0013765 0.003609
sd.d 0.6138 0.3870 0.0008653 0.006545
2. Quantiles for each variable:
2.5% 25% 50% 75% 97.5%
d.Placebo.Bisoprolol -2.43990 -1.6205 -1.2938 -0.9845 -0.2354
d.Placebo.Carvedilol -1.16712 -0.6061 -0.4091 -0.2255 0.2381
d.Placebo.Metoprolol -3.51803 -1.9423 -1.2611 -0.6420 0.5685
d.Placebo.Nebivolol -1.87165 -1.0339 -0.6923 -0.3407 0.6404
sd.d 0.03519 0.3227 0.5693 0.8448 1.5120
-- Model fit (residual deviance):
Dbar pD DIC
32.26212 24.63417 56.89630
30 data points, ratio 1.075, I^2 = 10%
